# Supplementary material for: The efficacy and assessment value of the level of thyroglobulin wash-out after fine-needle aspiration cytodiagnosis in the evaluation of lymph node metastasis in papillary thyroid carcinoma
Source: World J Surg Oncol. 2024 Jun 5;22:149. doi: 10.1186/s12957-024-03430-5 (PMC11151531; doi:10.1186/s12957-024-03430-5)
Supplement: Supplementary file 4 — Supplementary Material 4. [file 12957_2024_3430_MOESM4_ESM.xls]

## Sheet: Sheet1
组别LN+	编号	姓名	性别	年龄	住院号	Tg（ng/ml）	Tg（ng/ml）	穿刺病理	常规病理	抗甲状腺球蛋白抗体	血清Tg	彩超纵横比	彩超血流信号	囊性变	内回声不均匀	皮髓质增厚
1	1	赵学民	男	65岁	0001953509	右IV区淋巴结：	295.00	可见异型滤泡上皮细胞，考虑为甲状腺乳头状癌淋巴结转移。	甲状腺乳头状癌转移	150.3	35.8	1	1	0	1	0
1	8	张新	男	63岁	0001974459	Tg-IV(R)	>300	（右颈部4区淋巴结穿刺涂片） 出血背景中可见组织细胞吞噬现象，未见明确异型上皮细胞，结合临床取材部位，不能除外甲状腺乳头状癌淋巴结转移。	乳头状癌转移	50.3	20.2	0	1	1	1	1
1	9	张新	男	63岁	0001974459	Tg-II(R)	>300	（右颈部2区淋巴结穿刺涂片） 可见异型滤泡上皮细胞，结合临床取材部位，考虑为甲状腺乳头状癌淋巴结转移。	乳头状癌转移	50.3	20.2	0	1	1	1	1
1	13	陈瑞亮	男	44岁	0001605663	Tg-II(L)	>300	（左侧甲状腺结节穿刺涂片） 查见个别非典型滤泡上皮细胞，可疑为甲状腺乳头状癌（TBSRTC5），建议术中冰冻！ （左颈部II区III区淋巴结穿刺涂片） 可见异型滤泡上皮细胞，结合临床取材部位，考虑为甲状腺乳头状癌淋巴结转移。	乳头状癌转移	16		1	1	1	1	1
1	14	陈瑞亮	男	44岁	0001605663	Tg-III(L)	>300	（左侧甲状腺结节穿刺涂片） 查见个别非典型滤泡上皮细胞，可疑为甲状腺乳头状癌（TBSRTC5），建议术中冰冻！ （左颈部II区III区淋巴结穿刺涂片） 可见异型滤泡上皮细胞，结合临床取材部位，考虑为甲状腺乳头状癌淋巴结转移。	乳头状癌转移	16		1	1	1	1	1
1	21	崔国兰	女	52岁	0001984697	Tg-III(R)	>300	1.（双侧甲状腺结节穿刺涂片）考虑为甲状腺乳头状癌，建议术中冰冻！ 2.（右颈部2区、3区淋巴结）示甲状腺滤泡上皮伴非典型性，考虑转移可能	乳头状癌转移	＜15	30.2	1	1	0	1	1
1	22	崔国兰	女	52岁	0001984697	Tg-II(R)	>300	1.（双侧甲状腺结节穿刺涂片）考虑为甲状腺乳头状癌，建议术中冰冻！ 2.（右颈部2区、3区淋巴结）示甲状腺滤泡上皮伴非典型性，考虑转移可能	乳头状癌转移	＜15	30.2	1	1	0	1	1
1	36	陈美玉	女	79岁	0001128991	Tg-III(R)	22.00	(右侧颈部3、4区淋巴结穿刺涂片） 可见异型滤泡上皮细胞，结合临床取材部位，考虑为甲状腺乳头状癌淋巴结转移。	乳头状癌转移	＜15	88.8	0	1	0	1	1
1	42	徐峰	女	50岁	0001995349	Tg-VI(R)	4.60	（右颈部2区、6区淋巴结穿刺涂片） 可见少量异型细胞团，结合病史及取材部位，考虑为甲状腺乳头状癌淋巴结转移。	乳头状癌转移	79.6	100	0	1	0	0	0
1	45	贾婷婷	女	24岁	0001996889	Tg-IV(L)	>300	（左侧颈部4区淋巴结穿刺涂片） 可见少量异型滤泡上皮细胞，结合临床取材部位，考虑为甲状腺乳头状癌淋巴结转移。	乳头状癌转移	＜15	52.5	1	1	0	1	0
1	47	朱晓峰	女	40岁	0001997574	Tg-II(L)	0.49	（左侧甲状腺结节穿刺涂片） 查见个别非典型滤泡上皮细胞，不除外甲状腺乳头状癌，建议术中冰冻。 （右侧甲状腺结节穿刺涂片） 可见异型滤泡上皮细胞，考虑为甲状腺乳头状癌，建议术中冰冻。 （右侧颈部2区、4区淋巴结穿刺涂片） 可见分化成熟的小淋巴细胞及组织细胞。 （左侧颈部2区、4区淋巴结穿刺涂片） 可见分化成熟的小淋巴细胞及组织细胞。	乳头状癌转移	74.9	3.38	1	1	0	1	0
1	48	朱晓峰	女	40岁	0001997574	Tg-II(R)	0.58	（左侧甲状腺结节穿刺涂片） 查见个别非典型滤泡上皮细胞，不除外甲状腺乳头状癌，建议术中冰冻。 （右侧甲状腺结节穿刺涂片） 可见异型滤泡上皮细胞，考虑为甲状腺乳头状癌，建议术中冰冻。 （右侧颈部2区、4区淋巴结穿刺涂片） 可见分化成熟的小淋巴细胞及组织细胞。 （左侧颈部2区、4区淋巴结穿刺涂片） 可见分化成熟的小淋巴细胞及组织细胞。	乳头状癌转移	74.9	3.38	1	1	0	1	0
1	54	王凤英	女	48岁	5000410378	Tg-IV(R)	0.11	（右颈部淋巴结穿刺涂片） 可见分化成熟的小淋巴细胞及组织细胞，另见个别疑似上皮样细胞，建议门诊定期复查。	乳头状癌转移	121.7	4.4	1	1	0	0	1
1	55	黄西荣	女	57岁	5000553521	Tg-III(L)	<0.20	（左侧颈部3区淋巴结穿刺涂片） 可见分化成熟的小淋巴细胞及组织细胞吞噬现象，未见明确肿瘤细胞。	乳头状癌转移	209	26.9	0	1	0	1	0
1	64	牛井义	男	39岁	0002015677	Tg-IV(L)	0.11	（左侧甲状腺结节穿刺涂片） 可见异型滤泡上皮细胞，考虑为甲状腺乳头状癌，建议术中冰冻！ （右侧4区、左侧3区、左侧4区淋巴结穿刺涂片） 可见异型滤泡上皮细胞，结合临床取材部位，考虑为甲状腺乳头状癌淋巴结转移。	乳头状癌转移	＜15	>300	0	1	0	0	1
1	66	单娜娜	女	25岁	0001617150	Tg-IV(L)	>300	（左侧甲状腺结节穿刺涂片） 查见个别非典性滤泡上皮细胞，请结合临床。 （左侧颈部4区淋巴结穿刺涂片） 查见异型滤泡上皮细胞，结合临床取材部位，考虑为甲状腺乳头状癌淋巴结转移。	乳头状癌转移	194.3	＜0.2	0	1	0	1	1
1	67	单娜娜	女	25岁	0001617150	Tg-(L)	III	（右颈部3区淋巴结穿刺涂片） 出血背景中可见少量异型滤泡上皮细胞及淋巴细胞，结合临床取材部位，考虑为甲状腺乳头状癌淋巴结转移。	乳头状癌转移	194.3	＜0.2	0	1	0	1	1
1	73	于凡	男	20岁	0002017831	Tg-III(L)	32.50	（左颈部3.4区淋巴结穿刺涂片） 出血背景中可见少量异型滤泡上皮细胞，结合临床取材部位，考虑为甲状腺乳头状癌淋巴结转移。 （右颈部3区淋巴结穿刺涂片） 出血背景中可见少量异型滤泡上皮细胞，结合临床取材部位，考虑为甲状腺乳头状癌淋巴结转移。	乳头状癌转移	23.7	>300	0	1	0	1	1
1	74	于凡	男	20岁	0002017831	Tg-IV(L)	155.0	（左颈部3.4区淋巴结穿刺涂片） 出血背景中可见少量异型滤泡上皮细胞，结合临床取材部位，考虑为甲状腺乳头状癌淋巴结转移。 （右颈部3区淋巴结穿刺涂片） 出血背景中可见少量异型滤泡上皮细胞，结合临床取材部位，考虑为甲状腺乳头状癌淋巴结转移。	病理癌转移	23.7	>300	0	1	0	1	1
1	75	于凡	男	20岁	0002017831	Tg-III(R)	207	（左颈部3.4区淋巴结穿刺涂片） 出血背景中可见少量异型滤泡上皮细胞，结合临床取材部位，考虑为甲状腺乳头状癌淋巴结转移。 （右颈部3区淋巴结穿刺涂片） 出血背景中可见少量异型滤泡上皮细胞，结合临床取材部位，考虑为甲状腺乳头状癌淋巴结转移。	乳头状癌转移	23.7	>300	0	1	0	1	1
1	87	代邵侠	女	34岁	0002022041	Tg-III(R)	152	（右颈部3区淋巴结穿刺涂片） 出血背景中可见少量异型滤泡上皮细胞及淋巴细胞，结合临床取材部位，考虑为甲状腺乳头状癌淋巴结转移。 （右颈部4区淋巴结穿刺涂片） 出血背景中可见分化成熟的小淋巴细胞及组织细胞。	乳头状癌转移	160.9	＜0.2	0	1	0	1	1
1	89	李泽英	女	57岁	0002024157	Tg-II(L)	208	“左侧”甲状腺穿刺：非典型滤泡上皮，可疑乳头状癌，建议术中冰冻诊断进一步明确； “左侧”颈部淋巴结穿刺：送检显示成熟淋巴细胞，未见明确恶性肿瘤依据； “右侧”甲状腺穿刺：考虑甲状腺乳头状癌，建议术中冰冻切片进一步明确。	乳头状癌转移	＜15	3	0	1	0	0	1
1	92	陈祥云	女	55岁	0002023541	Tg-IV(L)	>300	“左侧”甲状腺穿刺：甲状腺乳头状癌。 “左侧IV区”淋巴结穿刺：转移性甲状腺乳头状癌。	乳头状癌转移	73.1	＜0.2	0	1	0	1	1
1	99	方巧珍	女	35岁	0001527388	Tg-IV(L)	3.6	（左侧颈部4区淋巴结穿刺涂片） 可见异型滤泡上皮细胞，结合临床取材部位，考虑为甲状腺乳头状癌淋巴结转移。	乳头状癌转移	270.3	34.1	0	1	0	0	0
1	101	张振兰	女	87岁	0001978026	Tg-V(L)	>300	查见少量疑似上皮样组织细胞，来源不明，建议临床完整切除后仅以i不明确	乳头状癌转移	15.8	＞300	0	0	0	0	0
1	103	张春芳	女	46岁	5000541639	Tg-IV(L)	241.0	考虑 为乳头状癌转移	乳头状癌转移	＜15		1	1	0	1	0
1	105	许良燕	女	41岁	0002015947	Tg-III(L)	>300	考虑 为乳头状癌转移	乳头状癌转移	＜15	43.3	0	1	0	1	1
1	107	田学宏	女	45岁	1700337401	Tg-VI(R)	112.0	淋巴结转移，右VI（2/3）	乳头状癌转移	324.7	1.96	0	1	0	1	0
1	110	李骞	男	21岁	5000817114	Tg-IV(L)	>300	不除外甲状腺乳头状癌	乳头状癌转移	218.9	76.3	0	1	0	1	0
1	114	丁燕	女	46岁	1700192599	Tg-VI(L)	>300	个别淋巴细胞	乳头状癌转移	＜15	＜0.2	0	1	0	0	1
1	117	韩保华	女	83岁	0001411450	Tg-II(L)	>300	考虑甲状腺乳头状癌转移	乳头状癌转移	＜15	＞300	1	1	0	1	0
1	118	赵凤英	女	47岁	0002031593	Tg-II(L)	40.50	考虑甲状腺乳头状癌转移	乳头状癌转移	662.1	3.8	1	1	0	1	1
1	120	李维英	男	73岁	0002072083	Tg-II(L)	>300	考虑甲状腺乳头状癌转移	乳头状癌转移	＜15	＞300	0	1	0	1	1
1	121	朱元梅	女	51岁	0002095016	Tg-II(L)	>300	考虑甲状腺乳头状癌转移	乳头状癌转移	297.1	12.9	1	1	0	1	1
1	122	王梅1	女	50岁	0001607251	Tg-II(R)	>300	考虑甲状腺乳头状癌转移	甲状腺乳头状癌转移	209.5	8.3	0	0	0	0	0
1	125	屈梦前	男	29岁	0001984894	Tg-II(R)	>300	考虑甲状腺乳头状癌转移	*乳头状癌转移	＜15	23.1	0	1	0	0	1
1	128	侯彩侠	女	57岁	0002045657	Tg-II(R)	136	考虑甲状腺乳头状癌转移	乳头状癌转移	141.8	0.7	0	1	0	0	0
1	129	韦海峰	男	29岁	0002063525	Tg-II(R)	>300	考虑甲状腺乳头状癌转移	乳头状癌转移	＜15	28.8	1	1	0	1	0
1	130	张德付	男	55岁	0001891771	Tg-III(L)	>300	考虑甲状腺乳头状癌转移	乳头状癌转移	＜15	9.8	1	1	0	0	1
1	131	赵凤英	女	47岁	0002031593	Tg-III(L)	>300	考虑甲状腺乳头状癌转移	乳头状癌转移	662.1	3.8	1	1	0	1	1
1	132	魏翠平	女	65岁	0002035601	Tg-III(L)	128	考虑甲状腺乳头状癌转移	乳头状癌转移	69.5	33	1	1	0	1	0
1	133	任士凤	女	59岁	0002067929	Tg-III(L)	>300	考虑甲状腺乳头状癌转移	乳头状癌转移	＜15	5.7	1	1	0	0	1
1	134	王克娟	女	58岁	0002076740	Tg-III(L)	74.20	考虑甲状腺乳头状癌转移	乳头状癌转移	＜15	65.5	1	1	0	1	1
1	136	朱元梅	女	51岁	0002095016	Tg-III(L)	4.97	考虑甲状腺乳头状癌转移	乳头状癌转移	297.1	12.9	1	1	0	1	1
1	137	田学宏	女	45岁	1700337401	Tg-VI(R)	112.0	考虑甲状腺乳头状癌转移	乳头状癌转移	296	＜0.2	0	1	0	1	0
1	138	张德付	男	55岁	0001891771	Tg-VI(R)	>300	考虑甲状腺乳头状癌转移	乳头状癌转移	＜15	9.8	1	1	0	0	1
1	139	朱元梅	女	51岁	0002095016	Tg-VI(R)	7.1	考虑甲状腺乳头状癌转移	乳头状癌转移	297.1	12.9	1	1	0	1	1
1	140	钱影	男	58岁	0001417476	Tg-IV(L)	258.0	考虑甲状腺乳头状癌转移	乳头状癌转移	＜15	93.7	1	1	0	0	0
1	141	王梅1	女	50岁	0001607251	Tg-IV(L)	>300	考虑甲状腺乳头状癌转移	甲状腺乳头状癌转移	209.5	8.3	0	0	0	0	0
1	142	孙卫国	男	47岁	0001615006	Tg-IV(L)	37.9	考虑甲状腺乳头状癌转移	乳头状癌转移	32.7	0.3	0	0	0	0	0
1	143	黄娟	女	40岁	0001874695	Tg-IV(L)	5.9	考虑甲状腺乳头状癌转移	乳头状癌转移	55.6	＜0.2	1	0	0	1	0
1	144	赵凤英	女	47岁	0002031593	Tg-IV(L)	113.0	考虑甲状腺乳头状癌转移	乳头状癌转移	662.1	3.8	1	1	0	1	1
1	146	耿伟	男	43岁	0002051786	Tg-IV(L)	>300	考虑甲状腺乳头状癌转移	乳头状癌转移	＜15	6.3	1	1	0	1	1
1	147	黄伟	男	28岁	0002053865	Tg-IV(L)	121.0	考虑甲状腺乳头状癌转移	乳头状癌转移	＜15	51.7	1	1	0	1	1
1	148	张琴	女	33岁	0002062461	Tg-IV(L)	26.8	考虑甲状腺乳头状癌转移	乳头状癌转移	67.1	2.3	1	1	0	1	1
1	150	李维英	男	73岁	0002072083	Tg-IV(L)	>300	考虑甲状腺乳头状癌转移	乳头状癌转移	＜15	＞300	0	1	0	1	1
1	151	王克娟	女	58岁	0002076740	Tg-IV(L)	>300	考虑甲状腺乳头状癌转移	乳头状癌转移	＜15	48.3	1	1	0	1	1
1	152	梁伟	女	20岁	0002098298	Tg-IV(L)	>300	考虑甲状腺乳头状癌转移	乳头状癌转移	＜15	81.5	0	1	0	0	1
1	155	王梅1	女	50岁	0001607251	Tg-IV(R)	>300	考虑甲状腺乳头状癌转移	甲状腺乳头状癌转移	209.5	8.3	0	0	0	0	0
1	158	张士清	男	55岁	0002053409	Tg-IV(R)	>300	考虑甲状腺乳头状癌转移	乳头状癌转移	＜15	91.4	1	1	0	0	1
1	159	梁伟	女	20岁	0002098298	Tg-IV(R)	>300	考虑甲状腺乳头状癌转移	乳头状癌转移	＜15	81.5	0	1	0	0	1
1	160	袁化云	女	57岁	0001322443	Tg-V(L)	>300	考虑甲状腺乳头状癌转移	乳头状癌转移	＜15	>300	0	1	0	1	1
1	165	闫如玉	女	15岁	0001868539	Tg-III(R)	16.60	考虑甲状腺乳头状癌转移	乳头状癌转移	＞2500	＜0.2	0	0	0	1	0
1	168	梁伟	女	20岁	0002098298	Tg-III(R)	>300	考虑甲状腺乳头状癌转移	乳头状癌转移	＜15	81.5	0	1	0	0	1
1	163	陈朋	男	38岁	5000284716	Tg-VI(L)	>300	可见分化成熟小淋巴细胞	乳头状癌转移	＜15	80.8	0	1	0	0	0
1	154	赵德玲	女	51岁	0001302850	Tg-IV(R)	64.10	考虑甲状腺乳头状癌转移	癌转移	178.3	36.7	1	1	0	0	1
0
0
0
0
0
0
0
0
0
0
0
0
0
0
0
0
0
0
0
0
0
0
0
0
0
0
0
0
0
0
0
0
0
0
0
0
0
0
0
0
0
0
0
0
0
0
0
0
0
0
0
0
0
0
0
0
0
0
0
0
0
0
0
0
0
0
0
0
0
0
0
0
0
0
0
0
0
0
0
0
0
0
0
