# Supplementary material for: The efficacy and assessment value of the level of thyroglobulin wash-out after fine-needle aspiration cytodiagnosis in the evaluation of lymph node metastasis in papillary thyroid carcinoma
Source: World J Surg Oncol. 2024 Jun 5;22:149. doi: 10.1186/s12957-024-03430-5 (PMC11151531; doi:10.1186/s12957-024-03430-5)
Supplement: Supplementary file 5 — Supplementary Material 5. [file 12957_2024_3430_MOESM5_ESM.xls]

## Sheet: Sheet1
	LN+	s-tg	Tg-Ab	FNA-Tg
赵学民	65岁	35.8	150.3	295.00
张新	63岁	20.2	50.3	>300
陈瑞亮	44岁	26	16	>300
崔国兰	52岁	30.2	＜15	>300
陈美玉	79岁	88.8	＜15	22.00
徐峰	50岁	100	79.6	4.60
贾婷婷	24岁	52.5	＜15	>300
朱晓峰	40岁	3.38	74.9	0.49
王凤英	48岁	4.4	121.7	0.11
黄西荣	57岁	26.9	209	<0.20
牛井义	39岁	>300	＜15	0.11
单娜娜	25岁	＜0.2	194.3	>300
于凡	20岁	>300	23.7	32.50
代邵侠	34岁	＜0.2	160.9	152
李泽英	57岁	3	＜15	208
陈祥云	55岁	＜0.2		>300
方巧珍	35岁	34.1	270.3	3.6
张振兰	87岁	＞300	15.8	>300
张春芳	46岁	31	＜15	241.0
许良燕	41岁	43.3	＜15	>300
田学宏	45岁	1.96	324.7	112.0
李骞	21岁	76.3	218.9	>300
丁燕	46岁	＜0.2	＜15	>300
韩保华	83岁	＞300	＜15	>300
李维英	73岁	＞300	＜15	>300
朱元梅	51岁	12.9	297.1	>300
王梅1	50岁	8.3	209.5	>300
屈梦前	29岁	23.1	＜15	>300
侯彩侠	57岁	0.7	141.8	136
韦海峰	29岁	28.8	＜15	>300
张德付	55岁	9.8	＜15	>300
赵凤英	47岁	3.8	662.1	>300
魏翠平	65岁	33	69.5	128
任士凤	59岁	5.7	＜15	>300
钱影	58岁	93.7	＜15	258.0
孙卫国	47岁	0.3	32.7	37.9
黄娟	40岁	＜0.2	55.6	5.9
耿伟	43岁	6.3	＜15	>300
黄伟	28岁	51.7	＜15	121.0
张琴	33岁	2.3	67.1	26.8
王克娟	58岁	48.3	＜15	>300
张士清	55岁	91.4	＜15	>300
袁化云	57岁	>300	＜15	>300
闫如玉	15岁	＜0.2	＞2500	16.60
梁伟	20岁	81.5	＜15	>300
陈朋	38岁	80.8	＜15	>300
赵德玲	51岁	36.7	178.3	64.10
	LN-	s-tg	Tg-Ab	FNA-Tg
赵学民	65岁	35.8	150.3	1.02
张俊军	53岁	1.21	85.3	<0.20
伯秋君	40岁	37.7	399.8	<0.20
韩爱平	53岁	71.6	44.7	0.88
唐莲粉	30岁	5.5	34.6	0.33
王帮峰	45岁	1.06	19.7	0.22
朱继玲	64岁	＜0.2	1750.7	0.36
张继祥	16岁	40.8	＜15	1.55
吴玉霞	39岁	24.3	＜15	0.62
田新凡	31岁	2.31	184.6	2.15
黄德永	54岁	30.8	＜15	0.65
杨春梅	55岁	50.7	20	<0.11
周干	44岁	3.2	＜15	<0.11
韩彬	48岁	0.22	39.5	<0.11
王侠	66岁	7.2	58.2	<0.20
张素芬	45岁	>300	＜15	1.3
刘申	47岁	0.8	44.7	0.2
曹琳琳	55岁	0.8	68.5	<0.20
王俞贵	38岁	96.8	＜15	<0.20
吴翠华	65岁	30.8	＜15	<0.20
代邵侠	34岁	＜0.2	160.9	<0.20
黄清义	59岁	13.5	104.6	<0.20
周永芝	58岁	＜0.2		<0.20
石玲	48岁	10	＜15	0.89
雷利	44岁	19	＜15	<0.20
秦康华	22岁	13.2	24.1	<0.20
何涛	48岁	217	＜15	1.15
王庆华	73岁	5.9	116.8	0.64
高丽	42岁	95.6	＞2500	2.8
张倩	29岁	19.5	＜15	<0.11
王紫梦	20岁	8.2	＜15
胡洪菊	51岁	91.6	＜15	<0.20
权莉	52岁	0.41	＜15	<0.20
付利萍	58岁	0.47	41.6	<0.20
樊敏	56岁	46.4	＜15	<0.20
秦品珍	57岁	3.91	1585.9	<0.20
杨凤云	56岁	9.9	＜15	0.43
程静	45岁	1.81	876.2	0.40
李卫秋	40岁	22.7	389.4	1.49
