# Supplementary material for: The efficacy and assessment value of the level of thyroglobulin wash-out after fine-needle aspiration cytodiagnosis in the evaluation of lymph node metastasis in papillary thyroid carcinoma
Source: World J Surg Oncol. 2024 Jun 5;22:149. doi: 10.1186/s12957-024-03430-5 (PMC11151531; doi:10.1186/s12957-024-03430-5)
Supplement: Supplementary file 6 — Supplementary Material 6. [file 12957_2024_3430_MOESM6_ESM.xls]

## Sheet: Sheet1
编号	姓名	性别	年龄	住院号	Tg（ng/ml）	Tg（ng/ml）	穿刺病理	常规病理	抗甲状腺球蛋白抗体	血清Tg	彩超纵横比	彩超血流信号	囊性变	内回声不均匀	皮髓质增厚
1	赵学民	男	65岁	0001953509	左IV区淋巴结：	295.00	可见异型滤泡上皮细胞，考虑为甲状腺乳头状癌淋巴结转移。	甲状腺乳头状癌转移	150.3	35.8	1	1	0	1	0
2	赵学民	男	65岁	0001953509	右IV区淋巴结	1.02	（双侧颈部4区淋巴结穿刺涂片） 可见异型滤泡上皮细胞，考虑为甲状腺乳头状癌淋巴结转移。	右侧，未见癌转移	150.3	35.8	1	1	0	1	0
3	王永法	男	59岁	0001811177	左侧V区淋巴结	<0.20	（右侧颈部2区、左侧颈部5区淋巴结穿刺涂片） 可见分化成熟的淋巴细胞、组织细胞及疑似鳞状细胞团（右侧颈部2区）。	霍奇金淋巴瘤，混合细胞型	42.8	71.2
4	张俊军	男	53岁	0001974203	左IV区	<0.20	（左颈部4区淋巴结穿刺涂片） 可见分化成熟的小淋巴细胞及组织细胞。	复查未见异常	85.3	1.21	0	1	0	1	0
5	伯秋君	女	40岁	0001973687	Tg-II(R)	<0.20	（右侧甲状腺结节穿刺涂片） 出血背景中可见异型滤泡上皮细胞，考虑为甲状腺乳头状癌，建议术中冰冻！ （右颈2区淋巴结穿刺涂片） 可见分化成熟的小淋巴细胞及组织细胞。	复查未见异常	399.8	37.7	0	1	0	1	0
6	韩爱平	女	53岁	0001868355	Tg-III(L)	<0.20	（左颈部4区淋巴结穿刺涂片） 分化成熟的小淋巴细胞背景中可见个别钙化及异型滤泡上皮细胞，结合病史，不能除外甲状腺乳头状癌淋巴结转移，请结合临床！ （左颈部3区淋巴结穿刺涂片） 出血背景中可见分化成熟的小淋巴细胞及组织细胞。		44.7		0	1	0	0	0
7	韩爱平	女	53岁	0001868355	Tg-IV(L)	0.88	（左颈部4区淋巴结穿刺涂片） 分化成熟的小淋巴细胞背景中可见个别钙化及异型滤泡上皮细胞，结合病史，不能除外甲状腺乳头状癌淋巴结转移，请结合临床！ （左颈部3区淋巴结穿刺涂片） 出血背景中可见分化成熟的小淋巴细胞及组织细胞。	未见癌转移	44.7		0	1	0	0	0
8	张新	男	63岁	0001974459	Tg-IV(R)	>300	（右颈部4区淋巴结穿刺涂片） 出血背景中可见组织细胞吞噬现象，未见明确异型上皮细胞，结合临床取材部位，不能除外甲状腺乳头状癌淋巴结转移。	乳头状癌转移	50.3	20.2	0	1	1	1	1
9	张新	男	63岁	0001974459	Tg-II(R)	>300	（右颈部2区淋巴结穿刺涂片） 可见异型滤泡上皮细胞，结合临床取材部位，考虑为甲状腺乳头状癌淋巴结转移。	乳头状癌转移	50.3	20.2	0	1	1	1	1
10	唐莲粉	女	30岁	0001977194	Tg-IV(L)	0.33	（左侧甲状腺结节穿刺涂片） 查见较多淋巴细胞及少量滤泡上皮细胞伴嗜酸性变，考虑为甲状腺炎性病变，另见大量钙化物，建议门诊定期复查！ （左颈4区淋巴结穿刺涂片） 可见分化成熟的小淋巴细胞及组织细胞。	复查未见异常	34.6	5.5	1	1	0	0	0
11	闫永红	女	49岁	0001631548	Tg-IV(R)	<0.20	（右侧甲状腺结节穿刺涂片） 可见异型滤泡上皮细胞，考虑为甲状腺乳头状癌，建议术中冰冻！ （右颈部四区淋巴结穿刺涂片） 可见分化成熟的小淋巴细胞。	复查未见异常		3.34	0	0	0	1	0
12	秦品珍	女	57岁	0001512152	Tg-IV(L)	<0.20	（右侧甲状腺结节穿刺涂片） 1.可见少量非典型滤泡上皮细胞，可疑为甲状腺乳头状癌，建议术中冰冻！ 2.可见淋巴细胞及嗜酸性变滤泡上皮细胞，考虑为甲状腺炎性病变，请结合临床除外乔本氏甲状腺炎。 （左侧甲状腺结节穿刺涂片） 可见淋巴细胞及嗜酸性变滤泡上皮细胞，考虑为甲状腺炎性病变。 （左颈部4区淋巴结穿刺涂片） 可见分化成熟的小淋巴细胞及组织细胞。	复穿阴性	1585.9	3.91	0	1	0	0	0
13	陈瑞亮	男	44岁	0001605663	Tg-II(L)	>300	（左侧甲状腺结节穿刺涂片） 查见个别非典型滤泡上皮细胞，可疑为甲状腺乳头状癌（TBSRTC5），建议术中冰冻！ （左颈部II区III区淋巴结穿刺涂片） 可见异型滤泡上皮细胞，结合临床取材部位，考虑为甲状腺乳头状癌淋巴结转移。	乳头状癌转移	16		1	1	1	1	1
14	陈瑞亮	男	44岁	0001605663	Tg-III(L)	>300	（左侧甲状腺结节穿刺涂片） 查见个别非典型滤泡上皮细胞，可疑为甲状腺乳头状癌（TBSRTC5），建议术中冰冻！ （左颈部II区III区淋巴结穿刺涂片） 可见异型滤泡上皮细胞，结合临床取材部位，考虑为甲状腺乳头状癌淋巴结转移。	乳头状癌转移	16		1	1	1	1	1
15	王帮峰	男	45岁	0001834729	Tg-II(R)	0.22	（右颈部II区淋巴结穿刺涂片） 可见少量分化成熟的小淋巴细胞及组织细胞。	复查未见异常	19.7	1.06	0	0	0	1	0
16	付利萍	女	58岁	0001980709	Tg-III(L)	<0.20	（左侧甲状腺结节穿刺涂片） 出血背景中可见少量滤泡上皮细胞及组织细胞，考虑为甲状腺良性病变，另见少量钙化，建议门诊定期复查！ （左颈部3、4区淋巴结穿刺涂片） 可见分化成熟的小淋巴细胞及组织细胞，请结合临床。	病理未见癌转移	41.6	0.47	0	1	0	1	0
17	付利萍	女	58岁	0001980709	Tg-IV(L)	<0.20	（左侧甲状腺结节穿刺涂片） 出血背景中可见少量滤泡上皮细胞及组织细胞，考虑为甲状腺良性病变，另见少量钙化，建议门诊定期复查！ （左颈部3、4区淋巴结穿刺涂片） 可见分化成熟的小淋巴细胞及组织细胞，请结合临床。	病理未见癌转移	41.6	0.47	0	1	0	1	0
18	樊敏	女	56岁	0001250775	Tg-IV(L)	<0.20	（左颈部4区淋巴结穿刺涂片） 出血背景中可见分化成熟的小淋巴细胞及组织细胞。	复查未见异常	＜15	46.4	1	1	0	1	1
19	杨凤云	女	56岁	1700137908	Tg-III(L)	<0.20	（双侧颈部3区淋巴结穿刺涂片） 可见分化成熟的小淋巴细胞及组织细胞。	复查未见异常		9.9	0	1	0	1	0
20	杨凤云	女	56岁	1700137908	Tg-III(R)	0.43	（双侧颈部3区淋巴结穿刺涂片） 可见分化成熟的小淋巴细胞及组织细胞。	复查未见异常		9.9	0	1	0	1	0
21	崔国兰	女	52岁	0001984697	Tg-III(R)	>300	1.（双侧甲状腺结节穿刺涂片）考虑为甲状腺乳头状癌，建议术中冰冻！ 2.（右颈部2区、3区淋巴结）示甲状腺滤泡上皮伴非典型性，考虑转移可能	乳头状癌转移	＜15	30.2	1	1	0	1	1
22	崔国兰	女	52岁	0001984697	Tg-II(R)	>300	1.（双侧甲状腺结节穿刺涂片）考虑为甲状腺乳头状癌，建议术中冰冻！ 2.（右颈部2区、3区淋巴结）示甲状腺滤泡上皮伴非典型性，考虑转移可能	乳头状癌转移	＜15	30.2	1	1	0	1	1
23	宋玉香	女	56岁	5000432907	Tg-III(R)	<0.11	（右侧甲状腺结节穿刺涂片） 查见个别非典型滤泡上皮细胞，不除外甲状腺乳头状癌，建议术中冰冻！ （右侧颈部淋巴结穿刺涂片） 查见异型滤泡上皮细胞，结合临床取材部位，考虑为甲状腺乳头状癌淋巴结转移。	病理未见癌转移		9.4	0	1	0	1	1
24	宋玉香	女	56岁	5000432907	Tg-V(R)	>300	（右侧甲状腺结节穿刺涂片） 查见个别非典型滤泡上皮细胞，不除外甲状腺乳头状癌，建议术中冰冻！ （右侧颈部淋巴结穿刺涂片） 查见异型滤泡上皮细胞，结合临床取材部位，考虑为甲状腺乳头状癌淋巴结转移。	乳头状癌转移		9.4	0	1	0	1	1
25	朱继玲	女	64岁	0001948183	Tg-II(R)	0.36	（左侧颈部3区、右侧颈部2区淋巴结穿刺涂片） 可见分化成熟的小淋巴细胞及组织细胞。 （左侧颈部6区淋巴结穿刺涂片） 可见少量滤泡上皮细胞伴嗜酸性变，个别细胞伴有非典型性，结合临床病史及取材部位，首先考虑为甲状腺乳头状癌淋巴结转移，但不除外淋巴结内异位甲状腺可能，请结合临床。	病理未见癌转移	1750.7	＜0.2	0	1	0	1	0
26	朱继玲	女	64岁	0001948183	Tg-III(L)	0.22	（左侧颈部3区、右侧颈部2区淋巴结穿刺涂片） 可见分化成熟的小淋巴细胞及组织细胞。 （左侧颈部6区淋巴结穿刺涂片） 可见少量滤泡上皮细胞伴嗜酸性变，个别细胞伴有非典型性，结合临床病史及取材部位，首先考虑为甲状腺乳头状癌淋巴结转移，但不除外淋巴结内异位甲状腺可能，请结合临床。	病理未见癌转移	1750.7	＜0.2	0	1	0	1	0
27	朱继玲	女	64岁	0001948183	Tg-VI(L)	1.30	（左侧颈部3区、右侧颈部2区淋巴结穿刺涂片） 可见分化成熟的小淋巴细胞及组织细胞。 （左侧颈部6区淋巴结穿刺涂片） 可见少量滤泡上皮细胞伴嗜酸性变，个别细胞伴有非典型性，结合临床病史及取材部位，首先考虑为甲状腺乳头状癌淋巴结转移，但不除外淋巴结内异位甲状腺可能，请结合临床。	病理未见癌转移	1750.7	＜0.2	0	1	0	1	0
28	余巧侠	女	52岁	0001899080	Tg-IV(R)	<0.20	（右颈部4区淋巴结穿刺涂片） 出血背景中可见分化成熟的小淋巴细胞。		69.8	2.04	0	1	0	1	0
29	张继祥	男	16岁	0001988908	Tg-IV(R)	1.55	（左侧甲状腺结节穿刺涂片） 可见异型滤泡上皮细胞，考虑为甲状腺乳头状癌（TBSRTC6），建议术中冰冻！ （右颈部淋巴结穿刺涂片） 出血背景中可见分化成熟的小淋巴细胞及组织细胞。	病理未见癌转移	＜15	40.8	0	1	0	1	0
30	吴玉霞	女	39岁	0001988685	Tg-III(R)	0.62	（右颈部淋巴结穿刺涂片） 出血背景中可见分化成熟的小淋巴细胞及组织细胞。	乳头状癌转移	＜15	24.3	1	1	0	0	0
31	田新凡	女	31岁	0001989011	Tg-IV(L)	2.15	（右颈部3区、左颈部6区淋巴结穿刺涂片） 出血背景中可见小淋巴细胞、组织细胞、多核巨细胞、类结晶样物质及疑似坏死样物质，倾向为淋巴组织特异性感染，建议临床进一步排查！	复查未见异常	184.6	2.31	0	1	0	0	0
32	田新凡	女	31岁	0001989011	Tg-III(R)	<0.20	（右颈部3区、左颈部6区淋巴结穿刺涂片） 出血背景中可见小淋巴细胞、组织细胞、多核巨细胞、类结晶样物质及疑似坏死样物质，倾向为淋巴组织特异性感染，建议临床进一步排查！
33	黄德永	男	54岁	0001989617	Tg-IV(L)	0.65	（左侧甲状腺结节穿刺涂片） 查见个别非典型滤泡上皮细胞，结合临床影像学检查，建议穿刺复查。 （左侧颈部淋巴结穿刺涂片） 示少量出血。	病理未见癌转移	＜15	30.8	0	1	0	1	0
34	马传辉	男	43岁	0001863006	Tg-III(L)	>300	（左颈部II区淋巴结穿刺涂片） 出血背景中可见分化成熟的小淋巴细胞及组织细胞，另见部分钙化物，请结合临床。 （左颈部III区淋巴结穿刺涂片） 可见异型滤泡上皮细胞，结合临床取材部位，考虑为甲状腺乳头状癌淋巴结转移。	乳头状癌转移
35	马传辉	男	43岁	0001863006	Tg-II(L)	0.29	（左颈部II区淋巴结穿刺涂片） 出血背景中可见分化成熟的小淋巴细胞及组织细胞，另见部分钙化物，请结合临床。 （左颈部III区淋巴结穿刺涂片） 可见异型滤泡上皮细胞，结合临床取材部位，考虑为甲状腺乳头状癌淋巴结转移。
36	陈美玉	女	79岁	0001128991	Tg-III(R)	22.00	(右侧颈部3、4区淋巴结穿刺涂片） 可见异型滤泡上皮细胞，结合临床取材部位，考虑为甲状腺乳头状癌淋巴结转移。	乳头状癌转移	＜15	88.8	0	1	0	1	1
37	陈美玉	女	79岁	0001128991	Tg-IV(R)	>300	(右侧颈部3、4区淋巴结穿刺涂片） 可见异型滤泡上皮细胞，结合临床取材部位，考虑为甲状腺乳头状癌淋巴结转移。
38	陈美玉	女	79岁	0001128991	Tg-VI(R)	>300	(右侧颈部3、4区淋巴结穿刺涂片） 可见异型滤泡上皮细胞，结合临床取材部位，考虑为甲状腺乳头状癌淋巴结转移。
39	胡洪菊	女	51岁	0001992406	Tg-IV(L)	<0.20	（左侧甲状腺结节穿刺涂片） 胶质背景中可见少量滤泡上皮细胞及组织细胞，考虑为甲状腺良性病变伴囊性变，请结合临床。 （左颈部淋巴结穿刺涂片） 可见分化成熟的小淋巴细胞及组织细胞。	复查未见异常	＜15	91.6	0	0	0	1	0
40	权莉	女	52岁	0001844051	Tg-IV(L)	<0.20	（双侧甲状腺结节穿刺涂片） 可见淋巴细胞及滤泡上皮细胞伴嗜酸性变，考虑为甲状腺炎性病变。 （左颈部4区淋巴结穿刺涂片） 可见分化成熟的小淋巴细胞及组织细胞。 （右颈部4区淋巴结穿刺涂片） 可见个别淋巴细胞。	复查未见异常	＜15	0.41	0	1	0	0	1
41	徐影影	女	32岁	0001996682	Tg-II(R)	0.59	（右侧甲状腺结节穿刺涂片） 出血背景中可见个别滤泡上皮细胞，未见明确肿瘤细胞，请结合临床。 （右侧颈部淋巴结穿刺涂片） 可见分化成熟的小淋巴细胞及组织细胞。	结核坏死病变	＜15	12.9	1	1	0	0	1
42	徐峰	女	50岁	0001995349	Tg-VI(R)	4.60	（右颈部2区、6区淋巴结穿刺涂片） 可见少量异型细胞团，结合病史及取材部位，考虑为甲状腺乳头状癌淋巴结转移。	乳头状癌转移		100	0	1	0	0	0
43	徐甲	男	34岁	0001995251	Tg-IV(R)	<0.20	（纵膈肿块及双侧颈部4区淋巴结穿刺涂片） 可见较多组织细胞及少量淋巴细胞，结合临床病史，不除外组织细胞增殖性疾病，建议临床活检病理进一步明确！
44	徐甲	男	34岁	0001995251	Tg-VI(L)	<0.20	（纵膈肿块及双侧颈部4区淋巴结穿刺涂片） 可见较多组织细胞及少量淋巴细胞，结合临床病史，不除外组织细胞增殖性疾病，建议临床活检病理进一步明确！
45	贾婷婷	女	24岁	0001996889	Tg-IV(L)	>300	（左侧颈部4区淋巴结穿刺涂片） 可见少量异型滤泡上皮细胞，结合临床取材部位，考虑为甲状腺乳头状癌淋巴结转移。	乳头状癌转移	＜15	52.5	1	1	0	1	0
46	程静	女	45岁	1700494629	Tg-IV(L)	0.40	（左侧颈部淋巴结穿刺涂片） 可见分化成熟的小淋巴细胞、组织细胞，请结合临床。	复查未见异常		1.81	0	1	0	0	0
47	朱晓峰	女	40岁	0001997574	Tg-II(L)	0.49	（左侧甲状腺结节穿刺涂片） 查见个别非典型滤泡上皮细胞，不除外甲状腺乳头状癌，建议术中冰冻。 （右侧甲状腺结节穿刺涂片） 可见异型滤泡上皮细胞，考虑为甲状腺乳头状癌，建议术中冰冻。 （右侧颈部2区、4区淋巴结穿刺涂片） 可见分化成熟的小淋巴细胞及组织细胞。 （左侧颈部2区、4区淋巴结穿刺涂片） 可见分化成熟的小淋巴细胞及组织细胞。	乳头状癌转移	74.9	3.38	1	1	0	1	0
48	朱晓峰	女	40岁	0001997574	Tg-II(R)	0.58	（左侧甲状腺结节穿刺涂片） 查见个别非典型滤泡上皮细胞，不除外甲状腺乳头状癌，建议术中冰冻。 （右侧甲状腺结节穿刺涂片） 可见异型滤泡上皮细胞，考虑为甲状腺乳头状癌，建议术中冰冻。 （右侧颈部2区、4区淋巴结穿刺涂片） 可见分化成熟的小淋巴细胞及组织细胞。 （左侧颈部2区、4区淋巴结穿刺涂片） 可见分化成熟的小淋巴细胞及组织细胞。	乳头状癌转移	74.9	3.38	1	1	0	1	0
49	朱晓峰	女	40岁	0001997574	Tg-IV(L)	0.50	（左侧甲状腺结节穿刺涂片） 查见个别非典型滤泡上皮细胞，不除外甲状腺乳头状癌，建议术中冰冻。 （右侧甲状腺结节穿刺涂片） 可见异型滤泡上皮细胞，考虑为甲状腺乳头状癌，建议术中冰冻。 （右侧颈部2区、4区淋巴结穿刺涂片） 可见分化成熟的小淋巴细胞及组织细胞。 （左侧颈部2区、4区淋巴结穿刺涂片） 可见分化成熟的小淋巴细胞及组织细胞。
50	朱晓峰	女	40岁	0001997574	Tg-IV(R)	0.45	（左侧甲状腺结节穿刺涂片） 查见个别非典型滤泡上皮细胞，不除外甲状腺乳头状癌，建议术中冰冻。 （右侧甲状腺结节穿刺涂片） 可见异型滤泡上皮细胞，考虑为甲状腺乳头状癌，建议术中冰冻。 （右侧颈部2区、4区淋巴结穿刺涂片） 可见分化成熟的小淋巴细胞及组织细胞。 （左侧颈部2区、4区淋巴结穿刺涂片） 可见分化成熟的小淋巴细胞及组织细胞。
51	张倩	女	29岁	0001998430	Tg-III(R)	<0.11	（右颈部3区淋巴结穿刺涂片） 可见分化成熟的小淋巴细胞及组织细胞。	复查未见异常	＜15	19.5	0	0	0	0	0
52	宋玉香	女	56岁	5000432907	Tg-II(R)	<0.11	（右颈部淋巴结穿刺涂片） 出血背景中可见个别组织细胞，未见明确肿瘤细胞，请结合临床。	复查未见异常		9.4	0	1	0	1	1
53	王紫梦	女	20岁	0001999648	Tg-IV(L)	Tg-IV(L)	（左侧甲状腺结节穿刺涂片） 可见异型滤泡上皮细胞，考虑为甲状腺乳头状癌，建议术中冰冻。 （左侧颈部4区淋巴结穿刺涂片） 可见个别淋巴细胞。	病理未见癌转移	＜15	8.2	0	0	0	0	0
54	王凤英	女	48岁	5000410378	Tg-IV(R)	0.11	（右颈部淋巴结穿刺涂片） 可见分化成熟的小淋巴细胞及组织细胞，另见个别疑似上皮样细胞，建议门诊定期复查。	乳头状癌转移		4.4	1	1	0	0	1
55	黄西荣	女	57岁	5000553521	Tg-III(L)	<0.20	（左侧颈部3区淋巴结穿刺涂片） 可见分化成熟的小淋巴细胞及组织细胞吞噬现象，未见明确肿瘤细胞。	乳头状癌转移	209	26.9	0	1	0	1	0
56	杨春梅	女	55岁	0002012535	Tg-II(R)	<0.11	（右颈部2区淋巴结穿刺涂片） 可见分化成熟的小淋巴细胞及组织细胞，未见明确肿瘤细胞。	病理未见癌转移	20	50.7	1	1	0	1	0
57	周干	男	44岁	0002012576	Tg-II(R)	<0.11	（右侧甲状腺结节穿刺涂片） 可见异型滤泡上皮细胞，考虑为甲状腺乳头状癌，建议术中冰冻。 （右侧颈部2区淋巴结穿刺涂片） 可见少量淋巴细胞及可疑异型滤泡上皮细胞，结合临床取材部位，考虑为甲状腺乳头状癌淋巴结转移。 （右侧颈部4区淋巴结穿刺涂片） 可见少量淋巴细胞及组织细胞，未见明确肿瘤细胞。	病理未见癌转移	＜15	3.2	0	1	0	1	0
58	韩彬	男	48岁	5000262987	Tg-III(L)	<0.11	（左颈部3区淋巴结穿刺涂片） 可见分化成熟的小淋巴细胞及组织细胞。	复查未见异常		0.22	0	1	0	1	0
59	刘蕊蕊	女	10岁	5000436599	Tg-I(L)	<0.11	（左颌下肿物穿刺涂片） 示分化成熟的小淋巴细胞。 （左颈部淋巴结穿刺涂片） 示个别淋巴细胞。	复查未见异常
60	刘蕊蕊	女	10岁	5000436599	Tg-II(L)	1.92	（左颌下肿物穿刺涂片） 示分化成熟的小淋巴细胞。 （左颈部淋巴结穿刺涂片） 示个别淋巴细胞。	复查未见异常
61	刘蕊蕊	女	10岁	5000436599	Tg-III(L)	0.14	（左颌下肿物穿刺涂片） 示分化成熟的小淋巴细胞。 （左颈部淋巴结穿刺涂片） 示个别淋巴细胞。	复查未见异常
62	王侠	女	66岁	0002015412	Tg-V(R)	<0.20	（右侧颈部淋巴结穿刺涂片） 出血背景中可见大量中性粒细胞及小淋巴细胞，未见明确肿瘤细胞。	复查未见异常	58.2	7.2	0	1	0	0	1
63	牛井义	男	39岁	0002015677	Tg-III(R)	<0.11	（左侧甲状腺结节穿刺涂片） 可见异型滤泡上皮细胞，考虑为甲状腺乳头状癌，建议术中冰冻！ （右侧4区、左侧3区、左侧4区淋巴结穿刺涂片） 可见异型滤泡上皮细胞，结合临床取材部位，考虑为甲状腺乳头状癌淋巴结转移。	乳头状癌转移	＜15	>300	0	1	0	0	1
64	牛井义	男	39岁	0002015677	Tg-IV(L)	0.11	（左侧甲状腺结节穿刺涂片） 可见异型滤泡上皮细胞，考虑为甲状腺乳头状癌，建议术中冰冻！ （右侧4区、左侧3区、左侧4区淋巴结穿刺涂片） 可见异型滤泡上皮细胞，结合临床取材部位，考虑为甲状腺乳头状癌淋巴结转移。	乳头状癌转移	＜15	>300	0	1	0	0	1
65	牛井义	男	39岁	0002015677	Tg-III(L)	<0.11	（左侧甲状腺结节穿刺涂片） 可见异型滤泡上皮细胞，考虑为甲状腺乳头状癌，建议术中冰冻！ （右侧4区、左侧3区、左侧4区淋巴结穿刺涂片） 可见异型滤泡上皮细胞，结合临床取材部位，考虑为甲状腺乳头状癌淋巴结转移。	乳头状癌转移	＜15	>300	0	1	0	0	1
66	单娜娜	女	25岁	0001617150	Tg-IV(L)	>300	（左侧甲状腺结节穿刺涂片） 查见个别非典性滤泡上皮细胞，请结合临床。 （左侧颈部4区淋巴结穿刺涂片） 查见异型滤泡上皮细胞，结合临床取材部位，考虑为甲状腺乳头状癌淋巴结转移。	乳头状癌转移	194.3	＜0.2	0	1	0	1	1
67	单娜娜	女	25岁	0001617150			（右颈部3区淋巴结穿刺涂片） 出血背景中可见少量异型滤泡上皮细胞及淋巴细胞，结合临床取材部位，考虑为甲状腺乳头状癌淋巴结转移。	乳头状癌转移	194.3	＜0.2	0	1	0	1	1
68	陶敏	女	35岁	5000582557	Tg-V(R)	<0.20	（右侧甲状腺结节穿刺涂片） 可见异型滤泡上皮细胞，考虑为甲状腺乳头状癌，建议术中冰冻。 （右侧颈部5区淋巴结穿刺涂片） 可见分化成熟的小淋巴细胞及组织细胞。	病理未见癌转移
69	张素芬	女	45岁	0002016582	Tg-IV(L)	1.3	（左侧甲状腺结节穿刺涂片） 出血中示个别滤泡上皮细胞，未见明确肿瘤细胞。 （右侧甲状腺结节穿刺涂片） 出血背景中可见部分滤泡上皮细胞排列呈微滤泡结构，考虑为甲状腺滤泡性肿瘤，倾向为腺瘤性结节。 （左颈部4区淋巴结穿刺涂片） 可见分化成熟的小淋巴细胞。	病理未见癌转移	＜15	>300	0	1	0	0	0
70	訾爱云	女	57岁	0002016980	Tg-IV(L)	<0.20	（双侧甲状腺结节穿刺涂片） 1.可见少量异型滤泡上皮细胞，可疑为甲状腺乳头状癌，建议术中冰冻。 2.可见淋巴细胞，考虑为甲状腺炎性病变。 （左侧颈部2区、4 区淋巴结穿刺涂片） 可见分化成熟的小淋巴细胞。
71	张凤	女	69岁	0002017507	Tg-IV(L)	<0.20	（左侧甲状腺结节穿刺涂片） 出血背景中见个别滤泡上皮细胞，未见明确肿瘤细胞。 （左侧颈部2区淋巴结穿刺涂片） 可见分化成熟的小淋巴细胞及组织细胞。 （左侧颈部4区淋巴结穿刺涂片） 可见个别淋巴细胞。
72	张凤	女	69岁	0002017507	Tg-II(L)	<0.20	（左侧甲状腺结节穿刺涂片） 出血背景中见个别滤泡上皮细胞，未见明确肿瘤细胞。 （左侧颈部2区淋巴结穿刺涂片） 可见分化成熟的小淋巴细胞及组织细胞。 （左侧颈部4区淋巴结穿刺涂片） 可见个别淋巴细胞。
73	于凡	男	20岁	0002017831	Tg-III(L)	32.50	（左颈部3.4区淋巴结穿刺涂片） 出血背景中可见少量异型滤泡上皮细胞，结合临床取材部位，考虑为甲状腺乳头状癌淋巴结转移。 （右颈部3区淋巴结穿刺涂片） 出血背景中可见少量异型滤泡上皮细胞，结合临床取材部位，考虑为甲状腺乳头状癌淋巴结转移。	乳头状癌转移	23.7	>300	0	1	0	1	1
74	于凡	男	20岁	0002017831	Tg-IV(L)	155.0	（左颈部3.4区淋巴结穿刺涂片） 出血背景中可见少量异型滤泡上皮细胞，结合临床取材部位，考虑为甲状腺乳头状癌淋巴结转移。 （右颈部3区淋巴结穿刺涂片） 出血背景中可见少量异型滤泡上皮细胞，结合临床取材部位，考虑为甲状腺乳头状癌淋巴结转移。	病理癌转移	23.7	>300	0	1	0	1	1
75	于凡	男	20岁	0002017831	Tg-III(R)	207	（左颈部3.4区淋巴结穿刺涂片） 出血背景中可见少量异型滤泡上皮细胞，结合临床取材部位，考虑为甲状腺乳头状癌淋巴结转移。 （右颈部3区淋巴结穿刺涂片） 出血背景中可见少量异型滤泡上皮细胞，结合临床取材部位，考虑为甲状腺乳头状癌淋巴结转移。	乳头状癌转移	23.7	>300	0	1	0	1	1
76	王瑞	女	52岁	0002018175	Tg-III(L)	3.56	（左侧甲状腺结节穿刺涂片） 出血及胶质背景中可见少量滤泡上皮细胞，考虑为甲状腺良性病变。 （右侧甲状腺结节穿刺涂片） 出血背景中可见少量淋巴细胞及滤泡上皮细胞，考虑为甲状腺炎性病变。 （左侧颈部3区淋巴结穿刺涂片） 可见分化成熟的小淋巴细胞。
77	刘申	男	47岁	5000566926	Tg-II(L)	0.2	（左侧颈部2区淋巴结穿刺涂片） 可见分化成熟的小淋巴细胞及组织细胞。	复查未见异常		0.8	0	0	0	0	0
78	王丽	女	26岁	0002018948	Tg-II(L)	>300	（左侧颈部2区淋巴结穿刺涂片） 可见异型滤泡上皮细胞，结合临床取材部位，考虑为甲状腺乳头状癌淋巴结转移。
79	曹琳琳	女	55岁	0001418721	Tg-II(R)	<0.20	（右侧甲状腺结节穿刺涂片） 可见异型滤泡上皮细胞，考虑为甲状腺乳头状癌，建议术中冰冻。 （右侧颈部2区淋巴结穿刺涂片） 出血背景中可见个别淋巴细胞。 （右侧颈部4区淋巴结穿刺涂片） 可见分化成熟的小淋巴细胞及组织细胞。	病理未见癌转移	68.5	0.8	0	1	0	1	0
80	曹琳琳	女	55岁	0001418721	Tg-IV(R)	<0.20	（右侧甲状腺结节穿刺涂片） 可见异型滤泡上皮细胞，考虑为甲状腺乳头状癌，建议术中冰冻。 （右侧颈部2区淋巴结穿刺涂片） 出血背景中可见个别淋巴细胞。 （右侧颈部4区淋巴结穿刺涂片） 可见分化成熟的小淋巴细胞及组织细胞。	病理未见癌转移	68.5	0.8	0	1	0	1	0
81	王俞贵	男	38岁	0001202750	Tg-IV(L)	<0.20	（双侧甲状腺结节穿刺涂片） 可见少量异型滤泡上皮细胞，可疑为甲状腺乳头状癌，建议术中冰冻。 （右侧颈部4区淋巴结穿刺涂片） 示个别淋巴细胞。 （左侧颈部4区淋巴结穿刺涂片） 示分化成熟的小淋巴细胞。	乳头状癌转移	＜15	96.8	0	1	0	1	0
82	王俞贵	男	38岁	0001202750	Tg-IV(R)	<0.20	（双侧甲状腺结节穿刺涂片） 可见少量异型滤泡上皮细胞，可疑为甲状腺乳头状癌，建议术中冰冻。 （右侧颈部4区淋巴结穿刺涂片） 示个别淋巴细胞。 （左侧颈部4区淋巴结穿刺涂片） 示分化成熟的小淋巴细胞。	乳头状癌转移	＜15	96.8	0	1	0	1	0
83	吴翠华	女	65岁	0002019288	Tg-IV(R)	<0.20	（右侧甲状腺结节穿刺涂片） 出血背景中可见少量滤泡上皮细胞及淋巴细胞，考虑为甲状腺炎性病变，另见少量钙化。 （右侧颈部4区淋巴结穿刺涂片） 查见核异型细胞，结合病史及临床取材部位，考虑为转移性癌，倾向为乳腺来源，建议临床活检病理及免疫组化标记进一步证实。 （右侧颈部3区淋巴结穿刺涂片） 可见个别淋巴细胞。	乳头状癌转移	＜15	30.8	0	1	0	1	0
84	吴翠华	女	65岁	0002019288	Tg-III(R)	0.35	（右侧甲状腺结节穿刺涂片） 出血背景中可见少量滤泡上皮细胞及淋巴细胞，考虑为甲状腺炎性病变，另见少量钙化。 （右侧颈部4区淋巴结穿刺涂片） 查见核异型细胞，结合病史及临床取材部位，考虑为转移性癌，倾向为乳腺来源，建议临床活检病理及免疫组化标记进一步证实。 （右侧颈部3区淋巴结穿刺涂片） 可见个别淋巴细胞。	病理未见癌转移	＜15	30.8	0	1	0	1	0
85	孟献英	女	76岁	0001427363	Tg-VI(L)	<0.20	（左颈部5区、6区淋巴结穿刺涂片） 可见分化成熟的小淋巴细胞及组织细胞。	乳头状癌转移
86	孟献英	女	76岁	0001427363	Tg-V(L)	<0.20	（左颈部5区、6区淋巴结穿刺涂片） 可见分化成熟的小淋巴细胞及组织细胞。	乳头状癌转移
87	代邵侠	女	34岁	0002022041	Tg-III(R)	152	（右颈部3区淋巴结穿刺涂片） 出血背景中可见少量异型滤泡上皮细胞及淋巴细胞，结合临床取材部位，考虑为甲状腺乳头状癌淋巴结转移。 （右颈部4区淋巴结穿刺涂片） 出血背景中可见分化成熟的小淋巴细胞及组织细胞。	乳头状癌转移	160.9	＜0.2	0	1	0	1	1
88	代邵侠	女	34岁	0002022041	Tg-IV(R)	<0.20	（右颈部3区淋巴结穿刺涂片） 出血背景中可见少量异型滤泡上皮细胞及淋巴细胞，结合临床取材部位，考虑为甲状腺乳头状癌淋巴结转移。 （右颈部4区淋巴结穿刺涂片） 出血背景中可见分化成熟的小淋巴细胞及组织细胞。	病理未见癌转移	160.9	＜0.2	0	1	0	1	1
89	李泽英	女	57岁	0002024157	Tg-II(L)	208	“左侧”甲状腺穿刺：非典型滤泡上皮，可疑乳头状癌，建议术中冰冻诊断进一步明确； “左侧”颈部淋巴结穿刺：送检显示成熟淋巴细胞，未见明确恶性肿瘤依据； “右侧”甲状腺穿刺：考虑甲状腺乳头状癌，建议术中冰冻切片进一步明确。	乳头状癌转移	＜15	3	0	1	0	0	1
90	黄清义	男	59岁	0002024077	Tg-II(L)	<0.20	“左侧”甲状腺穿刺：非典型甲状腺滤泡上皮，可疑乳头状癌，建议术中冰冻切片进一步明确。 “左颈部”淋巴结穿刺：查见部分成熟淋巴细胞，未见肿瘤累及。	病理未见癌转移	104.6	13.5	1	0	0	1	1
91	黄清义	男	59岁	0002024077	Tg-IV(L)	<0.20	“左侧”甲状腺穿刺：非典型甲状腺滤泡上皮，可疑乳头状癌，建议术中冰冻切片进一步明确。 “左颈部”淋巴结穿刺：查见部分成熟淋巴细胞，未见肿瘤累及。	病理未见癌转移	104.6	13.5	1	0	0	1	1
92	陈祥云	女	55岁	0002023541	Tg-IV(L)	>300	“左侧”甲状腺穿刺：甲状腺乳头状癌。 “左侧IV区”淋巴结穿刺：转移性甲状腺乳头状癌。	乳头状癌转移		＜0.2	0	1	0	1	1
93	周永芝	女	58岁	0002025181	Tg-II(L)	<0.20	（左侧颈部2区淋巴结穿刺涂片） 可见分化成熟的小淋巴细胞及组织细胞。 （左侧颈部4区淋巴结穿刺涂片） 可见少量分化成熟的小淋巴细胞及组织细胞。	复查未见异常		＜0.2	1	1	0	1	0
94	张继源	男	64岁	0002024557	Tg-III(R)	0.66	（右侧甲状腺结节、右颈部淋巴结穿刺涂片） 查见恶性肿瘤细胞，结合临床病史及光镜首先考虑为转移性低分化腺癌，但不能除外甲状腺未分化癌可能，请结合临床综合考虑，必要时建议淋巴结活检进一步明确。	低分化腺癌
95	张继源	男	64岁	0002024557	Tg-IV(R)	<0.20	（右侧甲状腺结节、右颈部淋巴结穿刺涂片） 查见恶性肿瘤细胞，结合临床病史及光镜首先考虑为转移性低分化腺癌，但不能除外甲状腺未分化癌可能，请结合临床综合考虑，必要时建议淋巴结活检进一步明确。	低分化腺癌
96	张玲	女	29岁	5000572610	Tg-III(R)	<0.20	（右侧颈部淋巴结穿刺涂片） 查见异型滤泡上皮细胞，结合临床取材部位及病史，考虑为甲状腺乳头状癌淋巴结转移。	乳头状癌转移
97	石玲	女	48岁	0002025550	Tg-III(L)	0.89	（左侧颈部3区淋巴结穿刺涂片） 可见分化成熟的小淋巴细胞及组织细胞。	复查未见异常	＜15	10	0	1	0	1	0
98	雷利	男	44岁	5000618528	Tg-II(R)	<0.20	（右侧甲状腺结节穿刺涂片） 可见异型滤泡上皮细胞，考虑为甲状腺乳头状癌，建议术中冰冻。 （右侧颈部2区淋巴结穿刺涂片） 可见分化成熟的小淋巴细胞。	复查未见异常	＜15	19	1	1	0	1	0
99	方巧珍	女	35岁	0001527388	Tg-IV(L)	3.6	（左侧颈部4区淋巴结穿刺涂片） 可见异型滤泡上皮细胞，结合临床取材部位，考虑为甲状腺乳头状癌淋巴结转移。	乳头状癌转移	270.3	34.1	0	1	0	0	0
100	秦康华	男	22岁	0001969048	Tg-IV(L)	<0.20	出血背景中少量淋巴细胞	复查未见异常	24.1	13.2	0	0	0	0	0
101	张振兰	女	87岁	0001978026	Tg-V(L)	>300	查见少量疑似上皮样组织细胞，来源不明，建议临床完整切除后仅以i不明确	乳头状癌转移	15.8	＞300	0	0	0	0	0
102	秦克侠	女	58岁	0002021461	Tg-IV(L)	1.2	可见分化成熟的小淋巴细胞
103	张春芳	女	46岁	5000541639	Tg-IV(L)	241.0	考虑 为乳头状癌转移	乳头状癌转移	＜15		1	1	0	1	0
104	胡秀芬	女	47岁	0002026711	Tg-III(L)	3.9	可见分化成熟的小淋巴细胞	复查未见异常		3.6	0	1	0	1	0
105	许良燕	女	41岁	0002015947	Tg-III(L)	>300	考虑 为乳头状癌转移	乳头状癌转移	＜15	43.3	0	1	0	1	1
106	关心红	女	50岁	5000732899	Tg-II(R)	36.50	不除外亚急性甲状腺炎	亚急性甲状腺炎
107	田学宏	女	45岁	1700337401	Tg-VI(R)	112.0	淋巴结转移，右VI（2/3）	乳头状癌转移	324.7	1.96	0	1	0	1	0
108	徐瑞兰	女	64岁	5000810930	Tg-VI(R)	0.9	可见分化成熟的小淋巴细胞	复查未见异常	＜15		0	0	0	0	1
109	杨玲	女	44岁	1700156052	Tg-IV(L)	0.4	可见小淋巴细胞	复查未见异常
110	李骞	男	21岁	5000817114	Tg-IV(L)	>300	不除外甲状腺乳头状癌	乳头状癌转移	218.9	76.3	0	1	0	1	0
111	张学兰	女	51岁	5000450281	Tg-IV(R)	2.28	坏死淋巴结炎，建议免疫组化排除淋巴瘤可能	淋巴结炎症	＜15	70.5
112	崔兴红	女	53岁	5000458823	Tg-IV(R)	285	考虑甲状腺乳头状癌转移	乳头状癌转移
113	涂鹏玲	女	34岁	5000604531	Tg-IV(R)	>300	考虑甲状腺乳头状癌转移	乳头状癌转移
114	丁燕	女	46岁	1700192599	Tg-VI(L)	>300	个别淋巴细胞	乳头状癌转移	＜15	＜0.2	0	1	0	0	1
115	李卫秋	女	40岁	5000658248	Tg-VI(L)	1.49	可见分化成熟小淋巴细胞	复查未见异常		22.7	1	0	0	0	0
116	王玉娟	女	41岁	5000359406	Tg-III(R)	41.50	考虑甲状腺乳头状癌转移	乳头状癌转移	35.4		0	1	0	1	0
117	韩保华	女	83岁	0001411450	Tg-II(L)	>300	考虑甲状腺乳头状癌转移	乳头状癌转移	＜15	＞300	1	1	0	1	0
118	赵凤英	女	47岁	0002031593	Tg-II(L)	40.50	考虑甲状腺乳头状癌转移	乳头状癌转移	662.1	3.8	1	1	0	1	1
119	王保华	女	37岁	0002047022	Tg-II(L)	289	考虑甲状腺乳头状癌转移	*，右6区
120	李维英	男	73岁	0002072083	Tg-II(L)	>300	考虑甲状腺乳头状癌转移	乳头状癌转移	＜15	＞300	0	1	0	1	1
121	朱元梅	女	51岁	0002095016	Tg-II(L)	>300	考虑甲状腺乳头状癌转移	乳头状癌转移	297.1	12.9	1	1	0	1	1
122	王梅1	女	50岁	0001607251	Tg-II(R)	>300	考虑甲状腺乳头状癌转移	甲状腺乳头状癌转移	209.5	8.3	0	0	0	0	0
123	徐维明	男	61岁	0001863360	Tg-II(R)	>300	考虑甲状腺乳头状癌转移	*甲状腺乳头状癌转移	＜15		0	1	0	1	0
124	仁广英	女	71岁	0001888097	Tg-II(R)	>300	可见分化成熟小淋巴细胞	未见癌转移	＜15		0	1	0	0	1
125	屈梦前	男	29岁	0001984894	Tg-II(R)	>300	考虑甲状腺乳头状癌转移	*乳头状癌转移	＜15	23.1	0	1	0	0	1
126	郑丽	女	52岁	0002037038	Tg-II(R)	117
127	杨云侠	女	73岁	0002042696	Tg-II(R)	42.60	未见恶性肿瘤细胞	淋巴瘤	＜15	57.1	0	1	0	1	1
128	侯彩侠	女	57岁	0002045657	Tg-II(R)	136	考虑甲状腺乳头状癌转移	乳头状癌转移	141.8	0.7	0	1	0	0	0
129	韦海峰	男	29岁	0002063525	Tg-II(R)	>300	考虑甲状腺乳头状癌转移	乳头状癌转移	＜15	28.8	1	1	0	1	0
130	张德付	男	55岁	0001891771	Tg-III(L)	>300	考虑甲状腺乳头状癌转移	乳头状癌转移	＜15	9.8	1	1	0	0	1
131	赵凤英	女	47岁	0002031593	Tg-III(L)	>300	考虑甲状腺乳头状癌转移	乳头状癌转移	662.1	3.8	1	1	0	1	1
132	魏翠平	女	65岁	0002035601	Tg-III(L)	128	考虑甲状腺乳头状癌转移	乳头状癌转移	69.5	33	1	1	0	1	0
133	任士凤	女	59岁	0002067929	Tg-III(L)	>300	考虑甲状腺乳头状癌转移	乳头状癌转移	＜15	5.7	1	1	0	0	1
134	王克娟	女	58岁	0002076740	Tg-III(L)	74.20	考虑甲状腺乳头状癌转移	乳头状癌转移	＜15	65.5	1	1	0	1	1
136	朱元梅	女	51岁	0002095016	Tg-III(L)	4.97	考虑甲状腺乳头状癌转移	可见分化成熟小淋巴细胞	297.1	12.9	1	1	0	1	1
137	田学宏	女	45岁	1700337401	Tg-VI(R)	112.0	考虑甲状腺乳头状癌转移	乳头状癌转移	296	＜0.2	0	1	0	1	0
138	张德付	男	55岁	0001891771	Tg-VI(R)	>300	考虑甲状腺乳头状癌转移	乳头状癌转移	＜15	9.8	1	1	0	0	1
139	朱元梅	女	51岁	0002095016	Tg-VI(R)	7.1	考虑甲状腺乳头状癌转移	乳头状癌转移	297.1	12.9	1	1	0	1	1
140	钱影	男	58岁	0001417476	Tg-IV(L)	258.0	考虑甲状腺乳头状癌转移	乳头状癌转移	＜15	93.7	1	1	0	0	0
141	王梅1	女	50岁	0001607251	Tg-IV(L)	>300	考虑甲状腺乳头状癌转移	甲状腺乳头状癌转移	209.5	8.3	0	0	0	0	0
142	孙卫国	男	47岁	0001615006	Tg-IV(L)	37.9	考虑甲状腺乳头状癌转移	乳头状癌转移		0.3	0	0	0	0	0
143	黄娟	女	40岁	0001874695	Tg-IV(L)	5.9	考虑甲状腺乳头状癌转移	乳头状癌转移		＜0.2	1	0	0	1	0
144	赵凤英	女	47岁	0002031593	Tg-IV(L)	113.0	考虑甲状腺乳头状癌转移	乳头状癌转移	662.1	3.8	1	1	0	1	1
145	高丽	女	42岁	0002046622	Tg-IV(L)	2.8	可见少量淋巴组织	桥本氏甲状腺炎	＞2500	95.6	1	1	0	0	1
146	耿伟	男	43岁	0002051786	Tg-IV(L)	>300	考虑甲状腺乳头状癌转移	乳头状癌转移	＜15	6.3	1	1	0	1	1
147	黄伟	男	28岁	0002053865	Tg-IV(L)	121.0	考虑甲状腺乳头状癌转移	乳头状癌转移	＜15	51.7	1	1	0	1	1
148	张琴	女	33岁	0002062461	Tg-IV(L)	26.8	考虑甲状腺乳头状癌转移	乳头状癌转移	67.1	2.3	1	1	0	1	1
149	李新怡	女	27岁	0002071510	Tg-IV(L)	13.8	考虑甲状腺乳头状癌转移
150	李维英	男	73岁	0002072083	Tg-IV(L)	>300	考虑甲状腺乳头状癌转移	乳头状癌转移	＜15	＞300	0	1	0	1	1
151	王克娟	女	58岁	0002076740	Tg-IV(L)	>300	考虑甲状腺乳头状癌转移	乳头状癌转移	＜15	48.3	1	1	0	1	1
152	梁伟	女	20岁	0002098298	Tg-IV(L)	>300	考虑甲状腺乳头状癌转移	乳头状癌转移	＜15	81.5	0	1	0	0	1
153	王庆华	女	73岁	0001226607	Tg-IV(R)	0.64	可见分化成熟小淋巴细胞	未见癌转移		5.9	0	0	0	1	0
154	赵德玲	女	51岁	0001302850	Tg-IV(R)	64.10	考虑甲状腺乳头状癌转移	未见癌转移		36.7	1	1	0	0	1
155	王梅1	女	50岁	0001607251	Tg-IV(R)	>300	考虑甲状腺乳头状癌转移	甲状腺乳头状癌转移	209.5	8.3	0	0	0	0	0
156	NGUYEN,THI QUY	女	25岁	0002035393	Tg-IV(R)	0.80	可见分化成熟小淋巴细胞	未见癌转移
157	刘志强	男	22岁	0002037403	Tg-IV(R)	252	可见分化成熟小淋巴细胞	复查未见异常		1.6	0	1	0	1	1
158	张士清	男	55岁	0002053409	Tg-IV(R)	>300	考虑甲状腺乳头状癌转移	乳头状癌转移	＜15	91.4	1	1	0	0	1
159	梁伟	女	20岁	0002098298	Tg-IV(R)	>300	考虑甲状腺乳头状癌转移	乳头状癌转移	＜15	81.5	0	1	0	0	1
160	袁化云	女	57岁	0001322443	Tg-V(L)	>300	考虑甲状腺乳头状癌转移	乳头状癌转移	＜15	>300	0	1	0	1	1
163	陈朋	男	38岁	5000284716	Tg-VI(L)	>300	可见分化成熟小淋巴细胞	复查未见异常	＜15	80.8	0	1	0	0	0
164	王梅2	女	48岁	0001506458	Tg-III(R)	>300	考虑甲状腺乳头状癌转移	乳头状癌转移
165	闫如玉	女	15岁	0001868539	Tg-III(R)	16.60	考虑甲状腺乳头状癌转移	乳头状癌转移	＞2500	＜0.2	0	0	0	1	0
166	何涛	男	48岁	0002049019	Tg-III(R)	1.15	可见分化成熟小淋巴细胞	复查未见异常	＜15	217	1	1	0	1	1
168	梁伟	女	20岁	0002098298	Tg-III(R)	>300	考虑甲状腺乳头状癌转移	乳头状癌转移	＜15	81.5	0	1	0	0	1
